# Supplementary material for: Potential Pathogenic and Opportunistic Oral Bacteria in Early Life: The Role of Maternal Factors in a Portuguese Population
Source: Pathogens. 2023 Jan 3;12(1):80. doi: 10.3390/pathogens12010080 (PMC9867333; doi:10.3390/pathogens12010080)
Supplement: Supplementary file 1 [file pathogens-12-00080-s001.zip]

Archive with 1 entries (1 files):
- pathogens-2086864-supplementary.pdf
